# Supplementary material for: TET2 mutations in acute myeloid leukemia: a comprehensive study in patients of Sindh, Pakistan
Source: PeerJ. 2021 Feb 9;9:e10678. doi: 10.7717/peerj.10678 (PMC7901355; doi:10.7717/peerj.10678)
Supplement: Supplemental Information 3 [file peerj-09-10678-s003.zip]

Archive with 9 entries (9 files):
- del het/139_TET2_1aF__E02_05.ab1
- del het/145_TET2_1aF__C03_03.ab1
- del het/154_TET2_EX1a__A05_01.ab1
- del het/167_TET2_EX1a__G05_07.ab1
- del het/168_TET2_EX1a__E06_05.ab1
- del het/3244_TET2_EX1a_F__E10_05.ab1
- del het/3281_TET2_1aF__F12_06.ab1
- del het/TET2_278_EX1aF__A06_01.ab1
- del het/TET2_406_EX1aF__F06_06.ab1
