# Supplementary material for: TET2 mutations in acute myeloid leukemia: a comprehensive study in patients of Sindh, Pakistan
Source: PeerJ. 2021 Feb 9;9:e10678. doi: 10.7717/peerj.10678 (PMC7901355; doi:10.7717/peerj.10678)
Supplement: Supplemental Information 5 [file peerj-09-10678-s005.zip]

Archive with 1 entries (1 files):
- hetero insertion/TET2_412_EX1aF__E06_05.ab1
