# Supplementary material for: TET2 mutations in acute myeloid leukemia: a comprehensive study in patients of Sindh, Pakistan
Source: PeerJ. 2021 Feb 9;9:e10678. doi: 10.7717/peerj.10678 (PMC7901355; doi:10.7717/peerj.10678)
Supplement: Supplemental Information 6 [file peerj-09-10678-s006.zip]

Archive with 1 entries (1 files):
- homo del/3262_TET2_EX1a_F__G09_07.ab1
