# Supplementary material for: TET2 mutations in acute myeloid leukemia: a comprehensive study in patients of Sindh, Pakistan
Source: PeerJ. 2021 Feb 9;9:e10678. doi: 10.7717/peerj.10678 (PMC7901355; doi:10.7717/peerj.10678)
Supplement: Supplemental Information 7 [file peerj-09-10678-s007.zip]

Archive with 2 entries (2 files):
- homo/TET2_266_EX1aF__H06_08.ab1
- homo/TET2_277_EX1aF__B06_02.ab1
