# Supplementary material for: TET2 mutations in acute myeloid leukemia: a comprehensive study in patients of Sindh, Pakistan
Source: PeerJ. 2021 Feb 9;9:e10678. doi: 10.7717/peerj.10678 (PMC7901355; doi:10.7717/peerj.10678)
Supplement: Supplemental Information 8 [file peerj-09-10678-s008.zip]

Archive with 12 entries (12 files):
- Normal/106_TET2_1aF__G01_07.ab1
- Normal/141_TET2_1aF__A04_01.ab1
- Normal/182_TET2_EX1a__C07_03.ab1
- Normal/3235_TET2_1aF__G12_07.ab1
- Normal/98_TET2_1aF__A01_01.ab1
- Normal/TET2_231_EX1aF__A07_01.ab1
- Normal/TET2_234_EX1aF__B07_02.ab1
- Normal/TET2_247_EX1aF__G06_07.ab1
- Normal/TET2_270_EX1aF__C06_03.ab1
- Normal/TET2_3329_EX1aF__E07_05.ab1
- Normal/TET2_3335_EX1aF__G07_07.ab1
- Normal/TET2_NORMAL_EX1aF__A11_01.ab1
